# Supplementary material for: Patient-derived tumor xenograft and organoid models established from resected pancreatic, duodenal and biliary cancers
Source: Sci Rep. 2021 May 19;11:10619. doi: 10.1038/s41598-021-90049-1 (PMC8134568; doi:10.1038/s41598-021-90049-1)
Supplement: Supplementary file 2 — Supplementary Information 2. [file 41598_2021_90049_MOESM2_ESM.xlsx]

## Sheet: Supplementary Table 2
				These specimens were collected prior to the implementation of standard neo-adjuvant therapy. The pre-operative treatment (broadly termed here as neoadjuvant) was offered to some patients, with non-surgical disease due to blood vessel involvment, with a combination of low dose gemcitabine and radiotherapy, and some patients then proceed to surgery.								neuroendocrine specific markers (primary tumor)								Research lab generated data
Model ID	OCIP Number	Sex	Age at Surgical Diagnosis	Neoadjuvant	adjuvant	Procedure	Primary Tumor site	Tumor collection site (pimary/ metastasis)	Cancer type	Cancer sub-type	Stage Consolidated TNM	Grade	Insulin	Glucagon	somatostatin	gastrin	serotonin	VIP (vasoactive intestinal polypeptide)	PP (pancreatic polypeptide)	KRAS PDX (direct sequencing)	Other Genotypes	XG_P0 vs noXG	Stable XG	Orthotopic XG vs noXG	Xenograft-Derived Organoid	Organoid drug screen	Sequencing ID	31 PDX PDAC WES/WGS	23 Patient mut
OCIP25	25	M	73	No		Surgical Resection	Pancreas	primary	IPMN	invasive adenocarcinoma	2B											noXG	noXG	not attempted	not attempted
OCIP26	26	F	70	No		Surgical Resection	Pancreas	primary	PDAC		2B									G12V		XG_P1	stable XG	XG_P1 ortho	not attempted		PCSI_0084	WES	WGS
OCIP27	27	F	70	unknown		Surgical Resection	Ampulla of Vater/duodenum	primary	ampullary adenocarcinoma		2A											XG_P1	stable XG	not attempted	not attempted
OCIP28	28	F	53	unknown		Surgical Resection	Pancreas	primary	PDAC		2B									G12V		XG_P1	stable XG	not attempted	failed		PCSI_0017	WES
OCIP29	29	F	76	No		Surgical Resection	Pancreas	primary	PDAC		2B									G12D		XG_P1	stable XG	not attempted	not attempted		PCSI_0018	WES
OCIP30	30	M	63	unknown		Surgical Resection	Pancreas	primary	PDAC		2B									G12R		XG_P1	stable XG	not attempted	not attempted		PCSI_0019	WES	WGS
OCIP31	31	F	42	No		Surgical Resection	Pancreas	primary	PDAC		1A									G12D		XG_P1	stable XG	noXG_ortho	not attempted
OCIP32	32	F	66	Chemo/Radiation		Surgical Resection	Pancreas	primary	PDAC		2B									G12V		XG_P1	stable XG	noXG_ortho	not attempted
OCIP33	33	M	54	unknown		Surgical Resection	Pancreas	primary	PDAC		2B											noXG	noXG	not attempted	not attempted
OCIP34	34	F	45	No		Surgical Resection	Pancreas	primary	mucinous adenocarcinoma	cystic	1B											XG_P1	stable XG	not attempted	not attempted
OCIP35	35	M	73	No		Surgical Resection	Pancreas	primary	PDAC		2B											noXG	noXG	not attempted	not attempted
OCIP36	36	M	na	no data	Gemcitabine	Surgical Resection	Ampulla of Vater/duodenum	primary	ampullary adenocarcinoma		2B											XG_P1	stable XG	not attempted	not attempted
OCIP37	37	M	57	unknown		Surgical Resection	Pancreas	primary	PDAC		2A											XG_P1	stable XG	XG_P1 ortho	not attempted
OCIP38	38	F	55	No		Surgical Resection	Pancreas	primary	PDAC		2B									G12V		XG_P1	stable XG	XG_P1 ortho	not attempted
OCIP39	39	F	80	no data		Surgical Resection	Pancreas	primary	IPMN	invasive mucinous noncystic adenocarcinoma	2B											XG_P1	stable XG	not attempted	not attempted
OCIP40	40	M	69	No		Surgical Resection	Pancreas	primary	PDAC		2B									G12V		XG_P1	stable XG	XG_P1 ortho	not attempted		PCSI_0044	WES	WGS
OCIP42	42	F	66	unknown	Gemcitabine	Surgical Resection	biliary ducts	primary	cholangiocarcinoma		2B											noXG	noXG	not attempted	not attempted
OCIP44	44	F	49	unknown		Fluid collection	Pancreas	peritoneal ascites	PDAC		4											noXG	noXG	not attempted	not attempted
OCIP45	45	F	na	unknown		Surgical Resection	Pancreas	primary	PDAC		2A									G12V		XG_P1	stable XG	noXG_ortho	not attempted
OCIP46	46	M	63	no data		Surgical Resection	Pancreas	primary	IPMN	invasive adenocarcinoma	0											noXG	noXG	not attempted	not attempted
OCIP47	47	M	84	No		Surgical Resection	Pancreas	primary	IPMN	non-invasive	na											noXG	noXG	not attempted	not attempted
OCIP48	48	F	44	No		Fluid collection	Pancreas	peritoneal ascites	PDAC		2B											XG_P1	stable XG	not attempted	not attempted
OCIP49	49	F	65	unknown	Gemcitabine	Surgical Resection	biliary ducts	primary	cholangiocarcinoma		3											XG_P1	noXG	not attempted	not attempted
OCIP51	51	M	59	no data		Surgical Resection	Ampulla of Vater/duodenum	primary	ampullary adenocarcinoma		2B											XG_P1	stable XG	not attempted	not attempted
OCIP54	54	M	52	No		Fluid collection	Pancreas	peritoneal ascites	PDAC		4											XG_P1	stable XG	not attempted	not attempted
OCIP55	55	M	69	no data		Surgical Resection	biliary ducts	primary	cholangiocarcinoma		2B											XG_P1	stable XG	not attempted	not attempted
OCIP56	56	M	54	no data	Adj. chemo	Surgical Resection	Ampulla of Vater/duodenum	primary	ampullary adenocarcinoma		3											XG_P1	stable XG	not attempted	not attempted
OCIP58	58	F	na	unknown		Fluid collection	Pancreas	peritoneal ascites	PDAC		2B											XG_P1	stable XG	not attempted	not attempted
OCIP59	59	M	76	no data		Surgical Resection	Ampulla of Vater/duodenum	primary	ampullary adenocarcinoma		1A											XG_P1	stable XG	not attempted	not attempted
OCIP60	60	F	66	no data		Surgical Resection	Ampulla of Vater/duodenum	primary	ampullary adenocarcinoma		3											XG_P1	stable XG	not attempted	not attempted
OCIP61	61	M	80	unknown	5-Fluorouracil (3 of intended 5 weeks of infusion)	Surgical Resection	Pancreas	primary	PDAC		2B											XG_P1	stable XG	not attempted	not attempted
OCIP62	62	M	74	No		Surgical Resection	Pancreas	primary	PDAC		2B									G12V		XG_P1	stable XG	noXG_ortho	not attempted		PCSI_0046	WES	WGS
OCIP65	65	F	45	No		Fluid collection	Pancreas	peritoneal ascites	PDAC		3											noXG	noXG	not attempted	not attempted
OCIP68	68	M	61	No		Surgical Resection	Pancreas	primary	PDAC		2B											noXG	noXG	not attempted	not attempted
OCIP69	69	M	na	unknown		Fluid collection	Pancreas	peritoneal ascites	PDAC		na											noXG	noXG	not attempted	not attempted
OCIP71	71	M	80	No		Surgical Resection	Pancreas	primary	PDAC		2B											noXG	noXG	not attempted	not attempted
OCIP72	72	M	56	no data	Gemcitabine	Surgical Resection	Ampulla of Vater/duodenum	primary	ampullary adenocarcinoma		1B											XG_P1	stable XG	not attempted	not attempted
OCIP73	73	F	62	No		Surgical Resection	Pancreas	primary	PDAC		2B											XG_P1	stable XG	noXG_ortho	not attempted
OCIP74	74	F	na	no data	Gemcitabine	Surgical Resection	Ampulla of Vater/duodenum	primary	ampullary adenocarcinoma		2B											XG_P1	stable XG	not attempted	not attempted
OCIP75	75	F	na	unknown		Surgical Resection	Pancreas	primary	PDAC		2A											noXG	noXG	not attempted	not attempted
OCIP77	77	F	85	unknown		Fluid collection	Pancreas	peritoneal ascites	PDAC		na											noXG	noXG	not attempted	not attempted
OCIP78	78	M	67	unknown		Surgical Resection	Pancreas	primary	PDAC		2B											noXG	noXG	not attempted	not attempted
OCIP79	79	F	61	no data		Surgical Resection	Pancreas	primary	IPMN	non-invasive	na											noXG	noXG	not attempted	not attempted
OCIP81	81	M	65	no data		Surgical Resection	Ampulla of Vater/duodenum	primary	ampullary adenocarcinoma		3											noXG	noXG	not attempted	not attempted
OCIP82	82	F	na	unknown		Fluid collection	Pancreas	peritoneal ascites	PDAC		3											noXG	noXG	not attempted	not attempted
OCIP83	83	M	54	unknown		Surgical Resection	Pancreas	primary	PDAC		1B									G12D		XG_P1	stable XG	noXG_ortho	not attempted		PCSI_0047	WES	WGS
OCIP84	84	M	75	No		Surgical Resection	Pancreas	primary	PDAC		2B									G12D		XG_P1	stable XG	XG_P1 ortho	not attempted		PCSI_0075	WES	WGS
OCIP85	85	F	59	No		Surgical Resection	Pancreas	primary	PDAC		2A											noXG	noXG	not attempted	not attempted
OCIP86	86	M	79	No		Surgical Resection	Pancreas	primary	PDAC		2B											noXG	noXG	not attempted	not attempted
OCIP87	87	M	na	no data		Surgical Resection	biliary ducts	primary	cholangiocarcinoma		2											XG_P1	noXG	not attempted	not attempted
OCIP88	88	M	76	No		Surgical Resection	Pancreas	primary	PDAC		2B									G12R		XG_P1	stable XG	XG_P1 ortho	not attempted		PCSI_0048	WES	WGS
OCIP89	89	M	76	unknown		Fluid collection	Pancreas	peritoneal ascites	PDAC		4											noXG	noXG	not attempted	not attempted
OCIP90	90	M	67	no data		Surgical Resection	Pancreas	primary	IPMN	non-invasive	na											noXG	noXG	not attempted	not attempted
OCIP92	92	F	46	No		Surgical Resection	Pancreas	primary	PDAC		3A											noXG	noXG	not attempted	not attempted
OCIP93	93	F	24	no data	Gemcitabine + Cisplatin	Surgical Resection	Ampulla of Vater/duodenum	primary	ampullary adenocarcinoma		1A											XG_P1	stable XG	not attempted	not attempted
OCIP94	94	F	63	No		Surgical Resection	Pancreas	primary	PDAC		2B											noXG	noXG	not attempted	not attempted
OCIP95	95	M	na	unknown		Fluid collection	Pancreas	peritoneal ascites	PDAC		na											noXG	noXG	not attempted	not attempted
OCIP96	96	M	82	unknown		Surgical Resection	Pancreas	primary	PDAC		3									G12D		XG_P1	stable XG	XG_P1 ortho	not attempted		PCSI_0072	WES	WGS
OCIP97	97	M	na	unknown		Surgical Resection	Pancreas	primary	PDAC		2B											XG_P1	stable XG	noXG_ortho	not attempted
OCIP98	98	F	76	No		Surgical Resection	Pancreas	primary	PDAC		2B											noXG	noXG	not attempted	not attempted
OCIP99	99	M	77	no data	Gemcitabine	Surgical Resection	Ampulla of Vater/duodenum	primary	ampullary adenocarcinoma		2B											XG_P1	stable XG	not attempted	not attempted
OCIP102	102	M	41	unknown		Fluid collection	Pancreas	peritoneal ascites	PDAC		2B											noXG	noXG	not attempted	not attempted
OCIP106	106	F	79	No		Surgical Resection	Pancreas	primary	PDAC		1B											noXG	noXG	not attempted	not attempted
OCIP107	107	M	58	No		Surgical Resection	Pancreas	primary	PDAC		2B											XG_P1	stable XG	not attempted	not attempted
OCIP108	108	F	60	no data	Gemcitabine	Surgical Resection	Ampulla of Vater/duodenum	primary	ampullary adenocarcinoma		2B											XG_P1	stable XG	not attempted	not attempted
OCIP109	109	M	64	no data		Surgical Resection	Ampulla of Vater/duodenum	primary	ampullary adenocarcinoma		2A											XG_P1	noXG	not attempted	not attempted
OCIP110	110	M	68	No		Surgical Resection	Pancreas	primary	PDAC		2B									G12D		XG_P1	stable XG	noXG_ortho	not attempted		PCSI_0073	WES	WGS
OCIP111	111	F	52	No		Surgical Resection	Pancreas	primary	PDAC		2B									G12D		XG_P1	stable XG	XG_P1 ortho	not attempted		PCSI_0074	WES	WGS
OCIP112	112	M	na	no data		Surgical Resection	biliary ducts	primary	cholangiocarcinoma		3											noXG	noXG	not attempted	not attempted
OCIP113	113	F	59	No		Surgical Resection	Pancreas	primary	PDAC		2B											noXG	noXG	not attempted	not attempted
OCIP114	114	F	54	No		Surgical Resection	Pancreas	primary	PDAC		2B											XG_P1	noXG	noXG_ortho	not attempted		PCSI_0085	WES	WGS
OCIP115	115	M	na	no data		Surgical Resection	biliary ducts	primary	cholangiocarcinoma		3											noXG	noXG	not attempted	not attempted
OCIP116	116	M	75	No		Surgical Resection	Pancreas	primary	PDAC		2B											noXG	noXG	not attempted	not attempted
OCIP117	117	F	na	unknown		Fluid collection	Pancreas	peritoneal ascites	PDAC		4											XG_P1	stable XG	not attempted	not attempted
OCIP118	118	F	58	unknown		Fluid collection	Pancreas	peritoneal ascites	PDAC		2B											XG_P1	stable XG	not attempted	not attempted
OCIP119	119	M	60	No		Surgical Resection	Pancreas	primary	PDAC		1B											noXG	noXG	not attempted	not attempted
OCIP120	120	M	57	no data	Gemcitabine + Cisplatin	Surgical Resection	biliary ducts	primary	cholangiocarcinoma		2B											noXG	noXG	not attempted	not attempted
OCIP122	122	M	na	no data		Surgical Resection	biliary ducts	primary	cholangiocarcinoma		2											XG_P1	stable XG	not attempted	not attempted
OCIP125	125	M	67	No		Surgical Resection	Pancreas	primary	PDAC		1B									G12V		XG_P1	stable XG	XG_P1 ortho	not attempted		PCSI_0076	WES	WES
OCIP126	126	F	na	unknown		Surgical Resection	Pancreas	primary	solid pseudopapillary neoplasm		2B											noXG	noXG	not attempted	not attempted
OCIP127	127	M	70	no data		Surgical Resection	Pancreas	primary	IPMN	non-invasive	na											noXG	noXG	not attempted	not attempted
OCIP128	128	F	na	no data		Surgical Resection	biliary ducts	primary	cholangiocarcinoma		4A											noXG	noXG	not attempted	not attempted
OCIP129	129	M	53	unknown	Gemcitabine	Surgical Resection	Pancreas	primary	PDAC		2B									Q61H		XG_P1	stable XG	noXG_ortho	success	done	PCSI_0081	WES	WGS
OCIP130	130	M	66	No		Surgical Resection	Pancreas	primary	Squamous carcinoma		2A											XG_P1	stable XG	not attempted	not attempted
OCIP132	132	F	83	No		Surgical Resection	Pancreas	primary	PDAC		2B									G12V		XG_P1	stable XG	noXG_ortho	not attempted		PCSI_0082	WES	WGS
OCIP134	134	M	65	No		Surgical Resection	Pancreas	primary	PDAC		2B									G12R		XG_P1	stable XG	noXG_ortho	not attempted		PCSI_0077	WES	WGS
OCIP135	135	F	55	Chemo/Radiation		Surgical Resection	Pancreas	primary	PDAC		2B									G12V		XG_P1	stable XG	noXG_ortho	not attempted		PCSI_0078	WES	WGS
OCIP136	136	M	na	unknown	Pseudoadj. Gemcitabine + Capcitabine	Surgical Resection	biliary ducts	primary	cholangiocarcinoma		2											XG_P1	noXG	not attempted	not attempted
OCIP137	137	M	84	no data		Surgical Resection	Ampulla of Vater/duodenum	primary	ampullary adenocarcinoma		2B											noXG	noXG	not attempted	not attempted
OCIP138	138	M	73	no data	Capcitabine (4 cycles)	Surgical Resection	biliary ducts	primary	cholangiocarcinoma		2B											noXG	noXG	not attempted	not attempted
OCIP139	139	F	na	no data		Surgical Resection	biliary ducts	primary	cholangiocarcinoma		3											noXG	noXG	not attempted	not attempted
OCIP141	141	F	63	unknown		Fluid collection	Pancreas	peritoneal ascites	PDAC		3											noXG	noXG	not attempted	not attempted
OCIP142	142	M	59	No		Surgical Resection	Pancreas	primary	PDAC		2B											noXG	noXG	not attempted	not attempted
OCIP143	143	F	na	no data		Surgical Resection	biliary ducts	primary	cholangiocarcinoma		1											noXG	noXG	not attempted	not attempted
OCIP144	144	F	38	unknown		Surgical Resection	Pancreas	primary	PDAC		1B											noXG	noXG	not attempted	not attempted
OCIP145	145	M	60	no data		Surgical Resection	Ampulla of Vater/duodenum	primary	ampullary adenocarcinoma		2B											XG_P1	stable XG	not attempted	not attempted
OCIP147	147	M	na	no data		Surgical Resection	biliary ducts	primary	cholangiocarcinoma		4A											XG_P1	stable XG	not attempted	not attempted
OCIP148	148	F	54	None	Gemcitabine	Surgical Resection	Pancreas	primary	undifferentiated carcinoma		3											XG_P1	stable XG	not attempted	not attempted
OCIP149	149	M	na	no data	chemo	Surgical Resection	biliary ducts	primary	cholangiocarcinoma		4A											noXG	noXG	not attempted	not attempted
OCIP150	150	F	na	no data		Surgical Resection	biliary ducts	primary	cholangiocarcinoma		2											noXG	noXG	not attempted	not attempted
OCIP152	152	M	44	Chemo/Radiation		Surgical Resection	Pancreas	primary	PDAC		2A											noXG	noXG	not attempted	not attempted
OCIP155	155	M	54	no data		Surgical Resection	Pancreas	primary	neuroendocrine carcinoma		2B	G1	Neg	Neg	Neg	Neg	Neg	unknown	unknown			noXG	noXG	not attempted	not attempted
OCIP157	157	F	70	no data		Surgical Resection	Ampulla of Vater/duodenum	primary	ampullary adenocarcinoma		4											XG_P1	noXG	not attempted	not attempted
OCIP158	158	M	69	No		Surgical Resection	Pancreas	primary	PDAC		1A									G12D		XG_P1	stable XG	XG_P1 ortho	not attempted
OCIP160	160	F	66	No		Surgical Resection	Pancreas	primary	PDAC		2A											noXG	noXG	not attempted	not attempted
OCIP161	161	F	na	no data		Surgical Resection	biliary ducts	primary	cholangiocarcinoma		3											noXG	noXG	not attempted	not attempted
OCIP162	162	F	na	no data		Surgical Resection	biliary ducts	primary	cholangiocarcinoma		1											noXG	noXG	not attempted	not attempted
OCIP164	164	F	78	no data		Surgical Resection	Ampulla of Vater/duodenum	primary	ampullary adenocarcinoma		2B											XG_P1	noXG	not attempted	not attempted
OCIP165	165	M	58	No		Surgical Resection	Pancreas	primary	PDAC		2B									G12D		XG_P1	stable XG	noXG_ortho	not attempted
OCIP167	167	M	72	No		Surgical Resection	Pancreas	primary	PDAC		2B											XG_P1	stable XG	noXG_ortho	not attempted		PCSI_0087	WES	WES
OCIP169	169	F	68	No		Surgical Resection	Pancreas	primary	PDAC		1B											noXG	noXG	not attempted	not attempted
OCIP170	170	F	61	No		Surgical Resection	Pancreas	primary	PDAC		2B									Q61R		XG_P1	stable XG	noXG_ortho	success
OCIP172	172	M	na	no data	Gemcitabine + Cisplatin	Surgical Resection	biliary ducts	primary	cholangiocarcinoma		4A											XG_P1	noXG	not attempted	not attempted
OCIP173	173	M	na	Gemcitabine+Cisplatinum		Surgical Resection	biliary ducts	primary	cholangiocarcinoma		3											XG_P1	noXG	not attempted	not attempted
OCIP174	174	F	58	No		Surgical Resection	Pancreas	primary	PDAC		1B									Q61H		XG_P1	stable XG	noXG_ortho	success	done
OCIP175	175	F	77	No		Surgical Resection	Pancreas	primary	PDAC		4											noXG	noXG	not attempted	not attempted
OCIP176	176	F	67	unknown		Fluid collection	Pancreas	peritoneal ascites	PDAC		2B											noXG	noXG	not attempted	not attempted
OCIP177	177	M	60	unknown		Surgical Resection	Pancreas	primary	PDAC		2B											noXG	noXG	not attempted	not attempted
OCIP178	178	M	51	Chemo		Surgical Resection	Pancreas	primary	PDAC		2B											noXG	noXG	not attempted	not attempted
OCIP179	179	M	na	no data		Surgical Resection	biliary ducts	primary	cholangiocarcinoma		2											noXG	noXG	not attempted	not attempted
OCIP180	180	M	63	No		Surgical Resection	Pancreas	primary	PDAC		2B									WT	no driver (triple negative KRAS/EGFR/BRAF)	XG_P1	stable XG	noXG_ortho	success	done	PCSI_0108	WES
OCIP181	181	M	75	no data		Surgical Resection	Ampulla of Vater/duodenum	primary	ampullary adenocarcinoma		2B											XG_P1	stable XG	not attempted	not attempted
OCIP183	183	M	64	unknown		Fluid collection	Pancreas	peritoneal ascites	PDAC		2B											noXG	noXG	not attempted	not attempted
OCIP185	185	M	60	no data		Surgical Resection	Pancreas	primary	neuroendocrine carcinoma		2B	G2	Neg	Neg	Neg	Neg	Neg	Neg	unknown			noXG	noXG	not attempted	not attempted
OCIP186	186	M	55	No		Surgical Resection	Pancreas	primary	PDAC		2B									G12D		XG_P1	stable XG	noXG_ortho	not attempted
OCIP187	187	F	57	No		Surgical Resection	Pancreas	primary	PDAC		3									G12V		XG_P1	stable XG	noXG_ortho	not attempted
OCIP188	188	F	na	no data	Gemcitabine + Cisplatin	Surgical Resection	biliary ducts	primary	cholangiocarcinoma		2											XG_P1	stable XG	not attempted	not attempted
OCIP189	189	M	80	no data		Surgical Resection	Ampulla of Vater/duodenum	primary	ampullary adenocarcinoma		2B											XG_P1	stable XG	not attempted	not attempted
OCIP190	190	M	72	Chemo/Radiation		Surgical Resection	Pancreas	primary	PDAC		3B									G12D		XG_P1	stable XG	noXG_ortho	failed		PCSI_0169	WGS	WGS
OCIP191	191	M	70	unknown	Gemcitabine	Surgical Resection	biliary ducts	primary	cholangiocarcinoma		2B											XG_P1	noXG	not attempted	not attempted
OCIP192	192	M	76	none		Surgical Resection	Pancreas	primary	undifferentiated carcinoma		2B											XG_P1	noXG	not attempted	not attempted
OCIP193	193	M	43	No		Surgical Resection	Pancreas	primary	PDAC		2B									G12D		XG_P1	stable XG	noXG_ortho	not attempted
OCIP194	194	M	na	no data	Gemcitabine + Cisplatin	Surgical Resection	biliary ducts	primary	cholangiocarcinoma		4A											XG_P1	stable XG	not attempted	not attempted
OCIP195	195	M	na	unknown		Surgical Resection	Pancreas	primary	PDAC		2B											noXG	noXG	not attempted	not attempted
OCIP196	196	M	na	no data		Surgical Resection	Ampulla of Vater/duodenum	primary	ampullary adenocarcinoma		2B											XG_P1	noXG	not attempted	not attempted
OCIP198	198	M	62	No		Surgical Resection	Pancreas	primary	PDAC		2B											XG_P1	noXG	noXG_ortho	not attempted
OCIP200	200	F	na	no data		Surgical Resection	Ampulla of Vater/duodenum	primary	ampullary adenocarcinoma		2B											XG_P1	stable XG	not attempted	not attempted
OCIP201	201	M	na	no data		Surgical Resection	Ampulla of Vater/duodenum	primary	ampullary adenocarcinoma		2A											XG_P1	stable XG	not attempted	not attempted
OCIP202	202	M	na	no data	Gemcitabine	Surgical Resection	biliary ducts	primary	cholangiocarcinoma		3B											noXG	noXG	not attempted	not attempted
OCIP203	203	F	63	No		Surgical Resection	Pancreas	primary	PDAC		2B											noXG	noXG	not attempted	not attempted
OCIP204	204	M	na	unknown		Fluid collection	Pancreas	peritoneal ascites	PDAC		na											noXG	noXG	not attempted	not attempted
OCIP205	205	F	na	unknown		Surgical Resection	Pancreas	primary	PDAC		2A											noXG	noXG	not attempted	not attempted
OCIP206	206	M	na	no data		Surgical Resection	biliary ducts	primary	cholangiocarcinoma		1											noXG	noXG	not attempted	not attempted
OCIP207	207	F	na	unknown		Fluid collection	Pancreas	peritoneal ascites	PDAC		na											noXG	noXG	not attempted	not attempted
OCIP208	208	M	69	No		Surgical Resection	Pancreas	primary	PDAC		1B											XG_P1	noXG	noXG_ortho	not attempted
OCIP209	209	F	na	no data		biopsy	biliary ducts	primary	cholangiocarcinoma		2											noXG	noXG	not attempted	not attempted
OCIP210	210	F	60	No		Surgical Resection	Pancreas	primary	PDAC		2A											XG_P1	noXG	noXG_ortho	not attempted
OCIP211	211	F	na	unknown		Surgical Resection	Pancreas	primary	PDAC		2B											noXG	noXG	not attempted	not attempted
OCIP212	212	M	na	unknown		Surgical Resection	Pancreas	primary	PDAC		2B									G12V		XG_P1	stable XG	not attempted	not attempted
OCIP213	213	F	81	No		Surgical Resection	Pancreas	primary	PDAC		2B									G12D		XG_P1	stable XG	noXG_ortho	not attempted
OCIP214	214	F	na	unknown		Fluid collection	Pancreas	peritoneal ascites	PDAC		2B											XG_P1	stable XG	not attempted	not attempted
OCIP215	215	M	na	no data		Surgical Resection	biliary ducts	primary	cholangiocarcinoma		1											noXG	noXG	not attempted	not attempted
OCIP216	216	F	51	No		Surgical Resection	Pancreas	primary	PDAC		2B											XG_P1	noXG	noXG_ortho	not attempted
OCIP217	217	F	57	Chemo/Radiation		Surgical Resection	Pancreas	primary	PDAC		1B									G12R		XG_P1	stable XG	not attempted	not attempted		PCSI_0176	WGS
OCIP218	218	F	67	Chemo		Surgical Resection	Pancreas	primary	PDAC		2B											XG_P1	noXG	noXG_ortho	not attempted
OCIP221	221	M	63	Chemo/Radiation		Surgical Resection	Pancreas	primary	PDAC		4									G12R		XG_P1	stable XG	noXG_ortho	not attempted
OCIP222	222	F	49	No		Surgical Resection	Pancreas	primary	IPMN	invasive adenocarcinoma	2B											XG_P1	noXG	not attempted	not attempted
OCIP223	223	M	66	No		Surgical Resection	Pancreas	primary	PDAC		2B									G12D		XG_P1	stable XG	noXG_ortho	not attempted
OCIP224	224	M	42	No		Surgical Resection	Pancreas	primary	PDAC		2B									G12D		XG_P1	stable XG	noXG_ortho	not attempted
OCIP226	226	M	na	no data		Surgical Resection	biliary ducts	primary	cholangiocarcinoma		2											XG_P1	noXG	not attempted	not attempted
OCIP228	228	M	na	no data		Surgical Resection	biliary ducts	primary	cholangiocarcinoma		1											noXG	noXG	not attempted	not attempted
OCIP229	229	M	na	unknown		Surgical Resection	Pancreas	primary	PDAC		2B											noXG	noXG	not attempted	not attempted
OCIP230	230	M	na	no data		Surgical Resection	biliary ducts	primary	cholangiocarcinoma		4A											noXG	noXG	not attempted	not attempted
OCIP231	231	M	na	unknown		Fluid collection	Pancreas	peritoneal ascites	PDAC		na											noXG	noXG	not attempted	not attempted
OCIP232	232	M	50	No		Surgical Resection	Pancreas	primary	PDAC		2B									G12R		XG_P1	stable XG	XG_P1 ortho	not attempted		PCSI_0218	WGS	WGS
OCIP240	240	M	63	No		Surgical Resection	Pancreas	primary	PDAC		2B									G12D		XG_P1	stable XG	noXG_ortho	not attempted
OCIP241	241	M	39	Chemo		Surgical Resection	Pancreas	primary	PDAC		2B									G12V		XG_P1	stable XG	XG_P1 ortho	not attempted
OCIP242	242	F	na	unknown		Fluid collection	Pancreas	peritoneal ascites	PDAC		2A											noXG	noXG	not attempted	not attempted
OCIP243	243	F	61	No		Surgical Resection	Pancreas	primary	PDAC		2A									G12D		XG_P1	stable XG	noXG_ortho	not attempted
OCIP244	244	M	na	no data	chemo and radiation in community	Surgical Resection	biliary ducts	primary	cholangiocarcinoma		3B											noXG	noXG	not attempted	not attempted
OCIP245	245	F	74	No		Surgical Resection	Pancreas	primary	PDAC		2A									G12R		XG_P1	stable XG	noXG_ortho	not attempted
OCIP246	246	F	73	No		Surgical Resection	Pancreas	primary	mucinous adenocarcinoma	noncystic	2B											XG_P1	stable XG	not attempted	not attempted
OCIP247	247	F	76	Chemo		Surgical Resection	Pancreas	primary	PDAC		2B									G12D		XG_P1	stable XG	noXG_ortho	not attempted
OCIP249	249	F	80	No		Surgical Resection	Pancreas	primary	PDAC		1B											XG_P1	noXG	noXG_ortho	not attempted
OCIP250	250	M	na	no data		Surgical Resection	Pancreas	primary	IPMN	non-invasive with focal invasion	na											XG_P1	stable XG	not attempted	not attempted
OCIP251	251	F	43	Chemo/Radiation		Surgical Resection	Pancreas	primary	PDAC		2A											noXG	noXG	not attempted	not attempted
OCIP252	252	M	na	no data		Surgical Resection	biliary ducts	primary	cholangiocarcinoma		2											XG_P1	noXG	not attempted	not attempted
OCIP253	253	F	67	No		Surgical Resection	Pancreas	primary	PDAC		2B											noXG	noXG	not attempted	not attempted
OCIP254	254	M	78	No		Surgical Resection	Pancreas	primary	PDAC		2B											XG_P1	noXG	not attempted	not attempted
OCIP255	255	F	66	No		Surgical Resection	Pancreas	primary	PDAC		2B									WT	EGFR(L747-P753 del)	XG_P1	stable XG	not attempted	success	done	PCSI_0212	WES
OCIP256	256	M	63	unknown		Surgical Resection	Pancreas	primary	PDAC		na									WT	BRAF(N486_P490del)	XG_P1	stable XG	noXG_ortho	success	done	PCSI_0299	WES
OCIP257	257	M	75	No		Surgical Resection	Pancreas	primary	PDAC		2A											noXG	noXG	not attempted	not attempted
OCIP258	258	M	66	No		Surgical Resection	Pancreas	primary	PDAC		2B									G12D		XG_P1	stable XG	not attempted	not attempted
OCIP259	259	F	62	Chemo/Radiation		Surgical Resection	Pancreas	primary	PDAC		3											noXG	noXG	not attempted	not attempted
OCIP260	260	F	55	No		Surgical Resection	Pancreas	primary	PDAC		2B											noXG	noXG	not attempted	not attempted
OCIP261	261	M	na	no data		Surgical Resection	Ampulla of Vater/duodenum	primary	ampullary adenocarcinoma		3											XG_P1	stable XG	not attempted	not attempted
OCIP262	262	F	57	No		Surgical Resection	Pancreas	primary	PDAC		2B									G12D		XG_P1	stable XG	noXG_ortho	not attempted
OCIP265	265	F	na	no data	Xeloda (capecitabine)	Surgical Resection	biliary ducts	primary	cholangiocarcinoma		3B											noXG	noXG	not attempted	not attempted
OCIP266	266	M	na	unknown		Surgical Resection	Pancreas	primary	PDAC		2B									G12R		XG_P1	stable XG	noXG_ortho	not attempted
OCIP267	267	F	68	No		Surgical Resection	Pancreas	primary	PDAC		2B									G12V		XG_P1	stable XG	not attempted	not attempted
OCIP268	268	F	na	no data		Surgical Resection	Ampulla of Vater/duodenum	primary	ampullary adenocarcinoma		2B											noXG	noXG	not attempted	not attempted
OCIP269	269	F	na	no data	Gemcitabine	Surgical Resection	Pancreas	primary	IPMN	invasion adenocarcinoma	1A											XG_P1	stable XG	not attempted	not attempted
OCIP270	270	M	na	unknown	Hilum and mediastinal radiation therapy	Surgical Resection	Pancreas	metastasis	acinar cell carcinoma; sampled at lung hilar lymph for PDX		4											XG_P1	stable XG	not attempted	not attempted
OCIP271	271	F	66	No		Surgical Resection	Pancreas	primary	PDAC		1A											XG_P1	noXG	not attempted	not attempted
OCIP272	272	M	72	No		Surgical Resection	Pancreas	primary	PDAC		2B									G12V		XG_P1	stable XG	not attempted	not attempted
OCIP273	273	M	79	Chemo		Surgical Resection	Pancreas	primary	PDAC		2B											noXG	noXG	not attempted	not attempted
OCIP274	274	M	37	No		Surgical Resection	Pancreas	primary	PDAC		2B											XG_P1	noXG	noXG_ortho	not attempted
OCIP275	275	M	na	no data		Surgical Resection	biliary ducts	primary	cholangiocarcinoma		2											noXG	noXG	not attempted	not attempted
OCIP276	276	M	na	no data	Cisplatin + Gemcitabine	Surgical Resection	biliary ducts	primary	cholangiocarcinoma		3B											noXG	noXG	not attempted	not attempted
OCIP277	277	M	80	No		Surgical Resection	Pancreas	primary	mucinous adenocarcinoma	noncystic	2B											noXG	noXG	not attempted	not attempted
OCIP278	278	F	na	no data		Surgical Resection	biliary ducts	primary	cholangiocarcinoma		2											XG_P1	stable XG	not attempted	not attempted
OCIP279	279	F	50	No		Surgical Resection	Pancreas	primary	PDAC		2A									G12D		XG_P1	stable XG	XG_P1 ortho	not attempted
OCIP280	280	F	62	No		Surgical Resection	Pancreas	primary	PDAC		2A									G12R		XG_P1	stable XG	noXG_ortho	not attempted
OCIP281	281	F	na	unknown		Surgical Resection	Pancreas	primary	solid pseudopapillary neoplasm		1A											noXG	noXG	not attempted	not attempted
OCIP282	282	F	65	Chemo		Surgical Resection	Pancreas	primary	PDAC		2B									G12V		XG_P1	stable XG	not attempted	not attempted
OCIP283	283	F	na	unknown	Gemcitabine	Surgical Resection	biliary ducts	primary	cholangiocarcinoma		4A											noXG	noXG	not attempted	not attempted
OCIP284	284	M	na	unknown		Surgical Resection	Pancreas	primary	PDAC		2B									G12V		XG_P1	stable XG	not attempted	not attempted
OCIP285	285	F	64	No		Surgical Resection	Pancreas	primary	PDAC		2B									Q61L		XG_P1	stable XG	not attempted	success	done
OCIP286	286	M	na	no data		Surgical Resection	Pancreas	primary	neuroendocrine carcinoma		1B	G2	Focal	Neg	Focal	Neg	Neg	Focal	Pos			noXG	noXG	not attempted	not attempted
OCIP287	287	M	na	no data	Gemcitabine	Surgical Resection	biliary ducts	primary	cholangiocarcinoma		3B											XG_P1	stable XG	not attempted	not attempted
OCIP288	288	F	na	no data		Surgical Resection	biliary ducts	primary	cholangiocarcinoma		1											noXG	noXG	not attempted	not attempted
OCIP289	289	F	na	no data	Gemcitabine	Surgical Resection	biliary ducts	primary	cholangiocarcinoma		4A											noXG	noXG	not attempted	not attempted
OCIP290	290	M	75	Chemo		Surgical Resection	Pancreas	primary	PDAC		2B											noXG	noXG	not attempted	not attempted
OCIP291	291	F	60	No		Surgical Resection	Pancreas	primary	PDAC		2B									G12V		XG_P1	stable XG	noXG_ortho	not attempted
OCIP292	292	F	77	Chemo		Surgical Resection	Pancreas	primary	PDAC		2B									G12D		XG_P1	stable XG	not attempted	not attempted
OCIP293	293	M	na	no data		Surgical Resection	biliary ducts	primary	cholangiocarcinoma		3B											XG_P1	stable XG	not attempted	not attempted
OCIP295	295	M	na	no data		Surgical Resection	biliary ducts	primary	adenosquamous carcinoma		2A											noXG	noXG	not attempted	not attempted
OCIP296	296	M	na	no data	Cisplatin + Etoposide	Surgical Resection	Pancreas	primary	neuroendocrine carcinoma		2B	G3	Unknown	Unknown	Unknown	Unknown	Unknown	Unknown	Unknown			XG_P1	stable XG	not attempted	not attempted
OCIP297	297	F	49	Chemo/Radiation		Surgical Resection	Pancreas	primary	PDAC		2A											noXG	noXG	not attempted	not attempted
OCIP298	298	M	na	unknown	chemo	Surgical Resection	biliary ducts	primary	cholangiocarcinoma		3B											XG_P1	noXG	not attempted	not attempted
OCIP299	299	M	na	unknown		Surgical Resection	Pancreas	primary	PDAC		2B											XG_P1	noXG	not attempted	not attempted
OCIP300	300	M	63	No		Surgical Resection	Pancreas	primary	PDAC		2A											noXG	noXG	not attempted	not attempted
OCIP301	301	M	69	Chemo		Surgical Resection	Pancreas	primary	PDAC		2B									G12D		XG_P1	stable XG	noXG_ortho	not attempted
OCIP302	302	M	83	No		Surgical Resection	Pancreas	primary	PDAC		2B									G12V		XG_P1	stable XG	noXG_ortho	not attempted
OCIP303	303	F	60	Chemo		Surgical Resection	Pancreas	primary	PDAC		2B											noXG	noXG	not attempted	not attempted
OCIP304	304	M	72	No		Surgical Resection	Pancreas	primary	PDAC		2B											XG_P1	noXG	noXG_ortho	not attempted
OCIP305	305	M	na	unknown	Gemcitabine	Surgical Resection	Ampulla of Vater/duodenum	primary	ampullary adenocarcinoma		2B											noXG	noXG	not attempted	not attempted
OCIP306	306	M	78	No		Surgical Resection	Pancreas	primary	PDAC		2B									G12V		XG_P1	stable XG	noXG_ortho	not attempted
OCIP307	307	M	74	No		Surgical Resection	Pancreas	primary	PDAC		2A											noXG	noXG	not attempted	not attempted
OCIP308	308	M	na	no data		Surgical Resection	Pancreas	primary	IPMN	non-invasive	na											noXG	noXG	not attempted	not attempted
OCIP310	310	M	38	No		Surgical Resection	Pancreas	primary	IPMN	invasive mucinous noncystic adenocarcinoma	1B											noXG	noXG	not attempted	not attempted
OCIP311	311	F	73	Chemo/Radiation		Surgical Resection	Pancreas	primary	PDAC		2B											noXG	noXG	not attempted	not attempted
OCIP312	312	M	na	unknown		Surgical Resection	Pancreas	primary	PDAC		2B											XG_P1	noXG	not attempted	not attempted
OCIP314	314	M	66	No		Surgical Resection	Pancreas	primary	PDAC		2B									G12D		XG_P1	stable XG	noXG_ortho	not attempted
OCIP315	315	F	na	unknown	Gemcitabine	Surgical Resection	Ampulla of Vater/duodenum	primary	squamous cell carcinoma		3											XG_P1	stable XG	not attempted	not attempted
OCIP316	316	M	na	no data		Surgical Resection	Ampulla of Vater/duodenum	primary	ampullary adenocarcinoma		1B											XG_P1	noXG	not attempted	not attempted
OCIP317	317	F	66	No		Surgical Resection	Pancreas	primary	PDAC		2B									G12D		XG_P1	stable XG	not attempted	not attempted
OCIP319	319	M	na	no data		Surgical Resection	biliary ducts	primary	cholangiocarcinoma		1											noXG	noXG	not attempted	not attempted
OCIP320	320	F	72	No		Surgical Resection	Pancreas	primary	PDAC		2B									G12D		XG_P1	stable XG	not attempted	not attempted
OCIP321	321	F	na	unknown		Surgical Resection	Pancreas	primary	PDAC		2B											noXG	noXG	not attempted	not attempted
OCIP322	322	M	69	Chemo		Surgical Resection	Pancreas	primary	PDAC		2B									G12R		XG_P1	stable XG	not attempted	not attempted
OCIP323	323	M	70	No		Surgical Resection	Pancreas	primary	IPMN	invasive adenocarcinoma	2B											XG_P1	noXG	not attempted	not attempted
OCIP324	324	F	na	no data		Surgical Resection	biliary ducts	primary	cholangiocarcinoma		1											noXG	noXG	not attempted	not attempted
OCIP325	325	M	66	No		Surgical Resection	Pancreas	primary	PDAC		2B									G12V		XG_P1	stable XG	XG_P1 ortho	not attempted
OCIP326	326	M	na	no data		Surgical Resection	Ampulla of Vater/duodenum	primary	ampullary adenocarcinoma		1A											XG_P1	stable XG	not attempted	not attempted
OCIP327	327	F	74	No		Surgical Resection	Pancreas	primary	PDAC		2B									G12R		XG_P1	stable XG	noXG_ortho	not attempted
OCIP328	328	F	53	No		Surgical Resection	Pancreas	primary	IPMN	invasive adenocarcinoma	1B											noXG	noXG	not attempted	not attempted
OCIP329	329	F	78	No		Surgical Resection	Pancreas	primary	PDAC		2B											XG_P1	noXG	noXG_ortho	not attempted
OCIP330	330	F	50	No		Surgical Resection	Pancreas	primary	PDAC		2B											noXG	noXG	not attempted	not attempted
OCIP331	331	F	70	No		Surgical Resection	Pancreas	primary	PDAC		2B									G12R		XG_P1	stable XG	noXG_ortho	not attempted
OCIP332	332	F	64	No		Surgical Resection	Pancreas	primary	PDAC		2B									G12R		XG_P1	stable XG	XG_P1 ortho	failed		PCSI_0355	WGS	WGS
OCIP333	333	F	na	no data	Gemcitabine + Cisplatin	Surgical Resection	biliary ducts	primary	cholangiocarcinoma		4A											noXG	noXG	not attempted	not attempted
OCIP334	334	M	na	no data	Gemcitabine	Surgical Resection	Ampulla of Vater/duodenum	primary	ampullary adenocarcinoma		3											XG_P1	stable XG	not attempted	not attempted
OCIP335	335	M	73	No		Surgical Resection	Pancreas	primary	PDAC		2B									WT	BRAF(V600E)	XG_P1	stable XG	noXG_ortho	not attempted	done	PCSI_0390	WES
OCIP336	336	F	83	No		Surgical Resection	Pancreas	primary	PDAC		2B									Q61H		XG_P1	stable XG	not attempted	not attempted
OCIP337	337	F	na	no data		Surgical Resection	biliary ducts	primary	lymphoepithelioma-like carcinoma		1											noXG	noXG	not attempted	not attempted
OCIP338	338	M	78	No		Surgical Resection	Pancreas	primary	PDAC		2B											noXG	noXG	not attempted	not attempted
OCIP339	339	M	na	no data	Gemcitabine	Surgical Resection	Pancreas	primary	mucinous adenocarcinoma	noncystic	2B											XG_P1	stable XG	not attempted	not attempted
OCIP340	340	M	na	no data		Surgical Resection	Pancreas	primary	IPMN	non-invasive	na											noXG	noXG	not attempted	not attempted
OCIP341	341	F	52	No		Surgical Resection	Pancreas	primary	PDAC		2B									G12R		XG_P1	stable XG	noXG_ortho	failed		PCSI_0589	WGS	WGS
OCIP342	342	F	66	No		Surgical Resection	Pancreas	primary	PDAC		2B									G12D		XG_P1	stable XG	XG_P1 ortho	not attempted
OCIP343	343	F	63	No		Surgical Resection	Pancreas	primary	PDAC		2B									G12D		XG_P1	stable XG	noXG_ortho	success	done	PCSI_0592	WGS
OCIP344	344	F	65	No		Surgical Resection	Pancreas	primary	PDAC		2B											noXG	noXG	not attempted	not attempted
OCIP345	345	M	na	no data		Surgical Resection	Pancreas	primary	neuroendocrine carcinoma		2B	G2	Neg	Neg	Neg	Unknown	Unknown	unknown	Neg			noXG	noXG	not attempted	not attempted
OCIP346	346	F	na	unknown		Surgical Resection	Pancreas	primary	PDAC		2B											noXG	noXG	not attempted	not attempted
OCIP347	347	M	73	No		Surgical Resection	Pancreas	primary	PDAC		2B									G12D		XG_P1	stable XG	not attempted	success	done	PCSI_0590	WGS	WGS
OCIP348	348	F	na	unknown		Surgical Resection	Pancreas	primary	PDAC		2B									G12D		XG_P1	stable XG	not attempted	not attempted
OCIP349	349	F	na	unknown		Surgical Resection	Pancreas	primary	PDAC		2A											XG_P1	noXG	not attempted	not attempted
OCIP350	350	M	62	No		Surgical Resection	Pancreas	primary	PDAC		2B											noXG	noXG	not attempted	not attempted
OCIP351	351	F	na	unknown		Surgical Resection	Pancreas	primary	PDAC		2B									G12V		XG_P1	stable XG	not attempted	not attempted
OCIP352	352	M	63	No		Surgical Resection	Pancreas	primary	PDAC		2B											noXG	noXG	not attempted	not attempted
OCIP353	353	M	55	No		Surgical Resection	Pancreas	primary	PDAC		2B									G12D		XG_P1	stable XG	not attempted	success	done	PCSI_0602	WGS	WGS
OCIP354	354	M	na	unknown		Surgical Resection	Pancreas	primary	PDAC		2B											noXG	noXG	not attempted	not attempted
OCIP355	355	M	74	No		Surgical Resection	Pancreas	primary	PDAC		2B									G12D		XG_P1	stable XG	noXG_ortho	not attempted
OCIP356	356	M	81	No		Surgical Resection	Pancreas	primary	PDAC		2A											XG_P1	noXG	noXG_ortho	not attempted
OCIP357	357	M	na	unknown		Surgical Resection	Pancreas	primary	PDAC		2B											noXG	noXG	not attempted	not attempted
